# Supplementary material for: The Effect of Traditional Opposition Games on University Students' Mood States: The Score and Group Type as Key Aspects
Source: Front Psychol. 2021 Jan 28;11:589323. doi: 10.3389/fpsyg.2020.589323 (PMC7875873; doi:10.3389/fpsyg.2020.589323)
Supplement: Supplementary file 1 [file Table_1.XLSX]

## Sheet: Hoja1
Code	Type of grouping	TA_S1_Pre	TA_S1_Pos	DD_S1_Pre	DD_S1_Pos	FI_S1_Pre	FI_S1_Pos	AH_S1_Pre	AH_S1_Pos	VA_S1_Pre	VA_S1_Pos	GMS_S1_Pre	GMS_S1_Pos	TA_S2_Pre	TA_S2_Pos	DD_S2_Pre	DD_S2_Pos	FI_S2_Pre	FI_S2_Pos	AH_S2_Pre	AH_S2_Pos	VA_S2_Pre	VA_S2_Pos	GMS_S2_Pre	GMS_S2_Pos	TA_S3_Pre	TA_S3_Pos	DD_S3_Pre	DD_S3_Pos	FI_S3_Pre	FI_S3_Pos	AH_S3_Pre	AH_S3_Pos	VA_S3_Pre	VA_S3_Pos	GMS_S3_Pre	GMS_S3_Pos	TA_S4_Pre	TA_S4_Pos	DD_S4_Pre	DD_S4_Pos	FI_S4_Pre	FI_S4_Pos	AH_S4_Pre	AH_S4_Pos	VA_S4_Pre	VA_S4_Pos	GMS_S4_Pre	GMS_S4_Pos
12	1	9	15	10	11	11	12	10	9	6	16	66	69	14	16	13	12	8	5	11	7	11	6	65	66	7	11	6	11	5	4	6	6	6	6	82	74	7	10	10	11	1	4	4	5	4	6	82	76
17	1	12	10	11	11	6	3	8	9	11	15	74	82	9	13	10	10	10	6	14	10	14	10	71	71	13	10	9	11	0	4	4	8	8	12	82	79	13	12	11	13	6	14	11	13	11	14	70	62
19	1	9	19	1	9	12	12	5	9	8	17	81	68	14	12	9	15	6	4	7	7	6	5	70	67	4	17	8	16	1	5	5	6	1	7	83	63	14	16	11	14	2	7	5	6	5	8	73	65
24	1	10	10	5	5	4	3	1	6	11	9	91	85	3	3	3	6	1	0	0	1	0	2	93	92	4	3	4	6	0	0	0	0	0	0	92	91	4	4	6	6	0	0	0	0	0	0	90	90
26	1	8	5	9	4	9	5	3	3	10	9	81	92	7	7	6	9	3	9	2	4	7	5	89	76	7	4	7	10	3	4	3	3	6	4	86	83	5	8	5	7	6	7	8	6	5	7	81	79
27	1	8	10	0	7	0	10	0	10	19	14	111	77	9	8	10	10	4	1	7	4	3	2	73	79	7	9	9	11	2	7	4	8	2	7	80	72	11	9	14	13	3	5	5	5	5	5	72	73
32	1	3	2	0	5	11	4	2	10	10	9	94	88	8	8	8	4	1	0	2	3	2	1	83	86	5	10	7	6	2	0	1	2	0	2	85	84	3	8	3	6	0	0	3	1	0	1	91	86
34	1	12	12	1	11	4	9	1	11	17	16	99	73	11	6	10	5	2	2	4	3	5	2	78	86	8	12	7	12	1	5	3	6	1	10	82	75	5	12	10	12	0	1	3	6	1	8	83	77
36	1	3	4	2	6	14	9	0	0	5	6	86	87	10	3	11	11	0	3	1	2	3	3	81	84	6	7	13	8	0	5	0	1	2	0	83	79	7	8	13	11	2	7	4	0	3	3	77	77
41	1	5	7	2	6	12	13	3	1	9	4	87	77	10	8	12	14	0	1	1	0	2	2	79	79														7	8	9	0	1	1	0	1	1		84
44	1	5	10	1	4	1	6	7	2	18	13	104	91	9	11	11	10	0	0	4	4	0	1	76	76	9	10	13	10	0	0	3	4	0	0	75	76	6	10	9	8	0	0	3	2	0	0	82	80
46	1	5	7	0	4	10	12	0	2	15	2	100	77	8	12	11	12	0	0	4	6	0	0	77	70	3	7	6	8	0	0	2	2	0	0	89	83	9	5	8	9	0	0	4	0	1	3	80	89
48	1	4	3	0	1	5	4	0	4	8	3	99	91	5	7	6	5	0	0	4	4	0	0	85	84	8	7	5	5	0	0	4	4	0	0	83	84	8	8	5	5	0	0	4	4	0	0	83	83
61	1	8	15	9	7	9	7	8	4	7	16	73	83	9	14	10	14	10	11	7	11	8	14	72	64	9	14	10	15	13	10	11	10	10	14	67	65	13	13	14	16	10	9	13	11	13	15	63	66
65	1	4	6	0	2	6	7	1	3	4	7	93	89	6	6	8	10	0	1	3	4	2	0	85	79	8	9	7	8	1	1	1	3	1	5	84	84	9	11	6	7	0	0	2	1	2	1	85	82
68	1	5	6	1	5	12	11	1	0	11	6	92	84	10	11	13	14	0	0	0	4	0	0	77	71
71	1	4	6	0	5	12	11	0	2	12	7	96	83	10	9	16	17	0	0	2	4	2	1	74	71	8	10	13	13	0	0	2	3	2	1	79	75	9	10	12	13	0	0	3	2	2	0	78	75
77	1																										18	12	18	0	1	8	5	6	4		62	12	12	12	12	0	0	3	3	4	0	77	73
85	1	4	7	0	1	1	0	1	4	11	11	105	99	3	10	1	9	0	5	4	5	0	1	92	72	5	5	8	8	0	0	1	1	0	0	86	86	4	4	8	8	0	0	2	3	1	0	87	85
90	1	9	10	6	6	14	7	1	0	3	10	73	87	11	10	8	15	2	1	4	3	6	1	81	72	4	10	14	8	6	0	7	2	5	5	74	85	4	11	12	11	5	12	5	5	1	2	75	63
91	1	9	16	0	7	2	4	0	4	12	18	101	87	9	13	8	15	0	0	2	4	2	9	83	77	12	17	8	14	0	1	2	3	3	7	81	72	7	10	8	11	0	0	5	2	2	6	82	83
93	1														10	10	8	0	0	0	0	3	0		82	7	8	7	8	0	0	5	0	0	2	81	86	5	7	4	5	0	0	0	1	0	1	91	88
95	1	6	4	3	4	11	9	2	3	4	4	82	84	6	3	7	3	0	0	4	3	2	0	85	91	6	2	9	8	0	3	3	2	0	0	82	85	4	2	3	4	0	0	3	3	0	0	90	91
102	1	3	12	0	7	3	4	0	9	11	15	105	83	6	7	7	13	6	3	4	3	5	5	82	79	3	10	6	8	5	6	8	6	3	9	81	79	8	7	10	11	4	10	9	8	8	8	77	72
1	2	4	9	0	1	7	6	1	1	12	12	100	95	8	12	6	9	0	0	1	1	2	3	87	81	11	8	8	11	0	0	0	0	2	1	83	82	8	9	9	10	0	0	1	0	1	2	83	83
2	2	4	5	1	4	0	4	0	2	8	6	103	91	7	10	5	7	0	0	1	2	0	0	87	81	6	9	6	12	0	1	2	4	0	3	86	77	7	8	7	9	0	0	1	2	0	1	85	82
5	2	7	19	1	8	0	7	1	4	13	16	104	78	9	15	12	20	0	0	8	4	7	5	78	66	12	12	9	11	1	1	8	7	8	10	78	79	13	13	11	13	0	0	4	4	6	4	78	74
14	2	5	8	0	5	3	7	0	2	18	6	110	84	11	9	9	11	0	0	6	2	2	0	76	78	7	10	7	11	0	0	6	1	2	3	82	81
15	2	8	12	2	4	14	2	0	2	5	12	81	92	8	9	10	8	1	0	6	5	9	1	84	79	10	8	11	9	0	3	4	6	2	2	77	76
18	2	8	11	0	2	8	5	0	4	17	13	101	91																										14	11	16	0	0	4	6	3	4		68
42	2	8	17	2	7	4	4	1	3	18	17	103	86	7	11	7	14	1	0	5	3	3	5	83	77	10	16	14	22	0	4	4	7	4	10	76	61	10	12	14	16	0	1	5	4	4	5	75	72
43	2	8	15	0	1	0	6	0	2	15	14	107	90	8	9	4	9	0	0	4	4	5	6	89	84	8	8	8	15	0	0	3	6	3	6	84	77	5	10	7	8	0	0	2	2	0	4	86	84
47	2	2	4	0	3	3	7	1	2	11	8	105	92	8	9	10	9	0	0	4	2	5	1	83	81	7	9	6	9	0	0	2	1	2	1	87	82	8	9	10	11	0	0	1	0	0	0	81	80
49	2	5	8	1	3	1	0	0	1	14	12	107	100	7	9	8	9	0	0	3	0	0	0	82	82	9	11	9	10	0	0	2	0	1	0	81	79	6	9	6	9	0	0	3	1	3	1	88	82
50	2	4	6	0	5	1	1	0	3	16	14	111	99	7	10	7	7	0	0	2	2	0	0	84	81	12	12	12	7	1	0	0	0	0	0	75	81	8	12	5	8	0	0	2	4	0	2	85	78
58	2	16	6	1	2	1	3	0	2	18	11	100	98	7	11	12	11	11	6	2	0	7	2	75	74	9	4	12	5	4	3	2	3	2	1	75	86	9	6	9	9	3	0	4	0	6	0	81	85
63	2	2	4	0	3	3	7	1	2	11	8	105	92	8	9	10	9	0	0	4	2	3	1	81	81	7	9	8	12	0	0	0	1	2	1	87	79	8	9	10	11	0	0	2	0	0	0	80	80
64	2	3	8	1	1	9	2	0	4	17	13	104	98	9	10	11	10	1	0	1	1	5	0	83	79	9	10	9	10	0	2	1	1	1	2	82	79	10	10	9	9	4	0	0	1	0	0	77	80
66	2	8	12	1	4	0	4	0	2	13	12	104	90	11	12	8	11	1	1	3	8	5	6	82	74	10	11	9	12	1	0	5	7	9	5	84	75	11	13	10	11	0	0	6	5	6	4	79	75
73	2														11	9	13	0	1	6	5	8	5		75	9	9	10	11	0	0	4	3	3	4	80	81	9	10	9	10	0	0	5	3	8	4	85	81
75	2	5	12	0	3	0	4	0	2	14	12	109	91	8	9	7	10	0	0	2	3	2	4	85	82	8	7	9	10	0	0	2	4	4	4	85	83	6	3	5	8	0	0	1	2	0	2	88	89
76	2	6	6	0	0	3	4	1	1	13	15	103	104	7	9	8	7	0	0	1	1	0	0	84	83	6	6	8	5	0	0	1	2	0	1	85	88	9	9	7	11	0	0	5	0	0	0	79	80
81	2	5	8	0	3	0	4	0	1	21	12	116	96	11	12	10	8	0	0	3	0	0	0	76	80	10	9	11	12	0	0	3	2	1	0	77	77	10	9	8	6	0	0	1	1	0	0	81	84
86	2	5	10	0	4	0	0	0	0	24	12	119	98	11	8	13	12	0	0	2	0	4	0	78	80	11	8	12	13	0	0	0	0	0	0	77	79	10	10	12	11	0	0	0	0	0	0	78	79
94	2	6	9	2	7	11	6	4	2	5	8	82	84	3	6	10	10	2	0	2	3	7	3	90	84	7	5	11	9	0	0	3	3	0	3	79	86	2	9	6	11	0	0	2	2	1	2	91	80
3	3	0	4	3	0	1	0	0	4	15	8	111	100	10	9	8	9	0	1	2	1	1	3	81	83	6	6	8	8	0	4	1	4	0	4	85	82	6	9	8	10	2	1	1	4	4	6	87	82
4	3																										10	12	12	8	8	13	13	9	9		66	5	4	9	8	1	0	3	1	1	3	83	90
6	3	8	18	1	8	14	9	3	8	11	17	85	74	9	10	10	8	4	1	8	3	9	6	78	84
7	3	12	16	1	4	1	5	0	7	17	17	103	85	5	10	10	10	0	1	6	5	3	4	82	78	7	10	10	14	5	0	9	1	7	4	76	79	9	8	12	11	0	1	2	0	6	1	83	81
8	3	2	4	0	3	13	11	0	1	2	0	87	81	4	6	7	4	0	0	2	3	0	0	87	87	4	5	4	6	0	0	3	1	2	2	91	90	4	2	4	5	0	1	1	1	0	4	91	95
9	3	4	5	0	0	0	6	0	4	14	8	110	93	8	11	13	14	0	0	5	3	2	3	76	75	9	8	12	12	0	0	5	6	1	3	75	77	9	10	11	9	0	0	2	2	3	2	81	81
10	3	2	4	0	1	0	1	0	1	9	7	107	100	4	3	3	4	0	0	2	2	0	0	91	91	2	3	4	2	0	0	2	0	1	0	93	95	6	3	5	2	0	0	0	0	0	0	89	95
11	3	3	2	0	1	0	5	0	2	10	3	107	93	4	4	3	6	0	0	0	2	2	1	95	89	5	4	3	7	0	0	0	0	1	0	93	89	3	1	5	8	0	0	1	0	0	0	91	91
13	3	2	5	0	2	3	5	0	0	9	8	104	96	7	8	6	7	0	0	0	1	0	2	87	86	4	5	10	10	0	0	1	0	1	2	86	87	8	8	8	7	0	0	0	1	3	2	87	86
16	3	9	12	0	6	0	9	0	3	20	13	111	83	12	12	11	12	0	0	5	7	2	5	74	74	10	13	12	15	0	9	4	7	5	11	79	67	9	8	14	16	2	0	3	4	2	1	74	73
20	3	8	14	4	9	8	11	4	9	12	12	88	69	15	10	12	15	6	3	9	4	9	7	67	75	9	11	10	11	7	7	10	7	8	10	72	74	12	7	14	10	6	2	11	7	9	7	66	81
21	3	11	18	0	6	2	6	1	3	17	13	103	80	13	12	11	14	3	4	4	2	1	5	70	73	5	11	9	12	0	2	4	3	0	1	82	73	7	10	10	11	0	3	3	2	1	2	81	76
22	3	5	8	0	3	2	1	0	2	15	14	108	100	10	11	11	9	1	0	1	3	0	1	77	78	9	10	10	10	1	4	1	3	1	4	80	77	11	12	13	11	2	0	1	4	1	2	74	75
23	3	13	15	6	9	6	11	6	4	17	14	86	75	12	11	14	14	2	2	8	4	9	8	73	77	8	11	9	15	5	1	6	9	7	6	79	70	11	12	13	14	4	2	10	8	8	9	70	73
25	3	8	16	0	2	10	3	4	5	17	17	95	91	11	11	12	11	0	1	1	5	1	0	77	72	11	10	16	11	10	7	4	5	10	4	69	71	12	17	13	13	11	0	5	4	4	4	63	70
28	3	8	9	1	6	2	8	3	12	11	12	97	77	10	11	10	6	5	2	6	8	7	3	76	76	8	9	10	11	6	9	8	6	6	9	74	74	10	16	9	8	12	9	9	10	8	9	68	66
29	3	11	15	11	12	15	10	8	10	8	15	63	68	17	16	12	13	13	16	12	8	15	16	61	63	12	15	14	13	10	15	11	8	20	14	73	63	13	15	13	14	8	10	2	7	9	13	73	67
30	3	8	15	2	9	9	5	0	10	6	15	87	76	6	7	6	9	0	0	4	4	0	1	84	81	8	15	12	15	8	7	11	8	7	8	68	63	9	9	10	12	7	5	7	8	4	4	71	70
31	3	5	7	0	1	0	1	0	1	15	8	110	98	8	8	4	4	0	0	5	2	3	1	86	87	10	8	9	9	0	0	0	0	4	3	85	86	4	8	11	7	0	0	2	4	2	2	85	83
33	3	7	7	2	6	8	5	0	2	8	8	91	88	7	4	9	6	0	0	4	5	0	0	80	85	7	9	9	9	0	0	0	0	1	0	85	82	8	7	11	12	0	0	0	3	0	1	81	79
35	3	13	17	4	8	7	8	6	8	16	12	86	71	12	13	14	14	3	6	7	8	7	8	71	67	12	14	13	14	9	7	6	5	9	7	69	67	12	12	14	14	5	3	5	5	6	6	70	72
37	3	10	6	5	0	0	0	3	1	15	9	97	102	4	3	5	4	2	3	2	5	6	5	93	90	7	1	6	5	0	2	2	2	2	4	87	94	2	2	2	1	2	2	3	3	6	4	97	96
38	3	5	8	0	5	4	4	0	1	14	11	105	93	9	5	10	7	0	0	1	1	1	1	81	88	9	9	14	13	0	0	0	0	1	1	78	79	9	9	12	12	0	0	0	0	0	0	79	79
39	3	15	9	6	6	6	2	8	6	9	12	74	89	8	8	15	7	3	15	6	6	4	5	72	69	14	12	9	11	0	0	4	3	1	2	74	76	9	5	7	9	1	5	4	4	2	5	81	82
40	3														5	2	2	0	0	0	0	0	0		93	4	8	6	6	0	0	3	2	1	2	88	86	2	6	2	3	0	0	1	2	0	2	95	91
45	3	10	14	3	5	8	5	3	7	13	15	89	84	9	12	12	14	0	0	8	5	5	3	76	72	10	14	15	14	0	0	6	4	8	8	77	76	14	9	12	14	2	1	3	6	6	6	75	76
51	3	9	8	9	11	17	15	9	15	14	8	70	59	15	12	13	8	4	0	7	8	9	11	70	83	6	19	17	13	9	4	11	7	9	9	66	66	5	8	16	16	8	10	8	2	9	9	72	73
52	3	8	22	2	6	12	8	3	5	12	19	87	78	10	8	15	14	2	3	3	3	5	2	75	74	8	16	12	13	4	2	8	3	6	5	74	71	8	10	12	14	1	0	5	3	6	6	80	79
53	3	3	13	0	6	9	7	1	2	19	10	106	82	8	11	9	13	0	1	1	4	1	1	83	72	12	11	13	12	2	1	0	0	0	0	73	76	11	10	15	12	0	0	1	0	0	0	73	78
54	3	8	9	0	3	3	4	0	2	12	9	101	91	7	9	9	9	0	0	5	5	4	4	83	81	6	6	9	11	1	0	5	4	6	7	85	86	7	7	10	11	0	0	3	5	3	6	83	83
55	3	5	9	0	2	1	6	3	1	13	9	104	91	5	5	7	10	0	2	3	4	1	4	86	83	7	9	9	10	1	1	1	3	2	3	84	80	5	9	7	8	0	0	3	1	1	5	86	87
56	3	0	6	0	3	3	3	0	0	14	9	111	97	9	8	8	8	0	0	0	0	0	0	83	84	10	12	12	13	1	0	1	0	1	0	77	75	9	11	14	13	1	4	0	3	1	2	77	71
57	3	4	9	2	2	2	0	0	0	8	7	100	96	4	5	6	2	0	0	0	1	1	1	91	93	5	6	8	7	5	0	3	2	0	1	79	86	4	5	8	7	0	0	2	1	1	0	87	87
59	3	5	3	1	3	6	11	12	8	5	1	81	76	7	11	8	10	12	9	2	5	6	3	77	68	6	4	4	4	2	3	2	2	4	1	90	88	8	5	5	2	1	1	1	2	0	0	85	90
60	3	6	13	1	4	3	4	0	3	14	14	104	90	11	12	14	14	0	0	5	7	3	3	73	70	8	14	12	18	0	0	6	7	1	5	75	66	9	12	11	15	0	0	4	5	4	5	80	73
62	3	8	9	0	2	1	4	0	2	17	14	108	97	11	12	10	10	1	0	3	4	1	3	76	77	13	12	14	15	0	0	4	4	1	3	70	72	11	8	12	9	0	0	3	4	0	0	74	79
67	3	6	9	2	2	5	6	0	3	18	13	105	93	7	9	14	10	0	0	1	4	1	2	79	79	7	11	11	14	0	0	1	0	1	2	82	77	9	5	12	8	3	0	0	2	0	4	76	89
69	3	2	10	0	3	0	4	0	1	14	8	112	90	7	6	7	6	0	0	3	3	0	3	83	88	8	9	10	8	0	0	3	1	6	2	85	84	7	5	8	4	0	0	3	2	0	0	82	89
70	3	3	7	0	3	1	10	0	3	14	5	110	82	6	5	6	9	0	0	1	1	0	0	87	85	4	5	6	8	0	0	2	1	0	0	88	86	5	5	6	9	0	0	1	2	0	0	88	84
72	3	3	10	0	3	8	3	0	0	12	15	101	99	8	5	6	9	0	0	2	0	0	1	84	87	1	12	2	10	0	0	4	0	0	2	93	80	1	8	5	5	0	0	3	0	0	0	91	87
74	3	6	14	0	3	7	3	0	2	7	14	94	92	8	11	9	11	0	0	4	5	5	5	84	78	6	14	10	11	14	5	10	1	11	4	71	73	3	4	8	8	6	7	3	6	3	7	83	82
78	3	10	8	18	10	9	7	18	9	8	12	53	78	8	8	9	9	5	5	8	7	5	6	75	77	9	8	8	10	0	0	6	6	6	5	83	81	9	7	10	10	0	0	8	6	3	2	76	79
79	3	4	4	0	0	4	2	0	2	8	7	100	99	7	7	5	5	0	0	3	2	0	0	85	86	9	6	3	3	0	0	3	3	1	0	86	88	8	6	4	3	0	0	2	3	0	0	86	88
80	3	7	10	8	15	15	17	22	17	9	7	57	48	14	16	12	13	19	14	8	10	16	17	63	64	9	17	10	18	5	14	5	9	8	12	79	54	11	15	9	16	11	9	7	11	13	9	75	58
82	3	6	7	0	3	6	6	3	3	17	8	102	89	5	8	10	10	2	2	0	0	1	2	84	82	6	9	9	12	9	7	1	0	4	3	79	75	4	7	10	10	9	7	0	0	3	4	80	80
83	3	10	10	0	3	5	2	0	3	15	14	100	96	10	9	7	8	0	0	2	1	4	2	85	84	8	8	8	9	0	0	1	1	1	0	84	82	7	10	8	12	0	0	2	1	2	1	85	78
84	3	0	5	0	2	1	4	0	0	17	9	116	98	8	6	10	7	0	0	0	0	0	0	82	87	5	9	8	12	0	0	0	0	0	1	87	80	6	5	7	9	0	0	0	0	0	0	87	86
87	3	3	8	1	1	6	5	0	4	5	11	95	93	10	7	8	8	0	0	1	2	1	1	82	84	5	10	6	8	0	0	1	1	0	2	88	83	7	7	8	7	0	0	0	0	0	0	85	86
88	3	6	4	0	5	2	7	0	1	16	6	108	89	6	13	9	13	2	12	3	1	2	2	82	63	10	9	9	8	1	3	5	4	0	1	75	77	8	10	12	12	2	0	4	0	0	0	74	78
89	3	10	13	0	2	1	4	1	2	10	8	98	87	6	7	8	7	0	0	1	3	3	2	88	85	6	9	5	7	0	0	5	7	3	2	87	79	7	7	7	6	0	0	3	3	2	4	85	88
92	3	6	3	0	3	5	10	4	3	10	4	95	85	7	14	13	6	0	0	0	0	0	1	80	81	9	13	13	13	5	2	2	0	1	0	72	72	9	8	13	8	2	3	1	4	0	0	75	77
96	3	11	11	6	4	15	11	18	3	6	8	56	79	9	12	14	12	1	0	7	3	4	3	73	76	5	10	9	10	6	0	5	2	2	4	77	82	4	9	12	11	1	1	5	2	1	4	79	81
97	3	3	6	0	2	7	2	0	1	11	7	101	96	8	5	6	5	0	2	0	1	1	0	87	87
98	3	7	14	9	9	6	9	8	10	15	11	85	69	12	10	12	9	7	7	8	11	9	8	70	71	12	12	11	12	6	7	10	8	9	10	70	71	10	9	11	10	10	8	10	11	9	11	68	73
99	3	10	13	0	5	0	2	0	0	16	13	106	93	9	7	11	10	0	0	4	5	5	4	81	82	10	7	9	8	0	0	2	3	4	6	83	88	10	7	9	12	0	0	2	2	4	3	83	82
100	3	9	16	6	5	10	7	3	2	16	17	88	87	13	13	10	14	1	1	7	6	5	7	74	73	8	10	12	11	10	12	10	13	10	14	70	68	13	9	10	11	9	12	8	13	10	14	70	69
101	3	8	10	0	3	4	10	7	5	7	8	88	80	11	10	9	11	5	1	3	6	3	2	75	74	9	11	8	9	11	2	2	0	6	9	76	87	8	11	7	6	5	6	3	3	2	3	79	77
[truncated: 256 more columns]
